# Supplementary material for: Family is all that matters: Prospective associations between structure, function, and quality of social relations and self-rated health in the National Social Life, Health, and Aging Project (NSHAP)
Source: SSM Popul Health. 2024 Oct 10;28:101715. doi: 10.1016/j.ssmph.2024.101715 (PMC11614841; doi:10.1016/j.ssmph.2024.101715)
Supplement: Multimedia component 1 [file mmc1.xlsx]

## Sheet: Supl. Table1 - positive support
Supplementary Table 1 - ORs for the association between positive social support and self-rated health (ORs, 95%CI)a
	Model 1			Model 2			Model 3
	OR	95%CI		OR	95%CI		OR	95%CI
(Intercept)	0.0526213	(0.02 - 0.17)		1.02792	(0.19 - 5.63)		0.0839927	(0.01 - 0.58)
Positive Social Support (ref = Low)	1	-		1	-		1	-
High	0.482598	(0.33 - 0.71)		0.545106	(0.35 - 0.85)		0.666693	(0.41 - 1.09)
Age (years)	1.02961	(1.01 - 1.05)		1.00505	(0.98 - 1.03)		1.02353	(1.00 - 1.05)
Gender (ref = male) Female	0.826836	(0.60 - 1.14)		0.685869	(0.49 - 0.96)		0.700558	(0.50 - 0.99)
Partnered (ref = no partner) Partnered				1.00575	(0.72 - 1.41)		1.19093	(0.80 - 1.78)
Education (ref = less than high school) High school				0.457688	(0.32 - 0.65)		0.622646	(0.40 - 0.97)
Some degree or more				0.324959	(0.21 - 0.50)		0.494597	(0.30 - 0.80)
Race/Ethnicity (ref = Black, Hispanic, other) White				1.11097	(0.82 - 1.51)		1.25163	(0.89 - 1.76)
Subjective income (ref = below average) Average				0.684864	(0.52 - 0.89)		0.847795	(0.63 - 1.14)
Above average				0.434972	(0.29 - 0.66)		0.523107	(0.34 - 0.81)
Employment status (ref = unemployed) Employed				0.623873	(0.44 - 0.89)		0.813116	(0.56 - 1.18)
Self-rated health at baseline (ref = good) Poor							7.22317	(4.66 - 11.2)
aEstimates are weighted using NSHAP person weights adjusted for complex survey design (i.e., sample clustering and stratification), selection probabilities, and non-response

## Sheet: Supl. Table 2 - network size
Supplementary Table 2 - ORs for the association between social network size and self-rated health (ORs, 95%CI)a
	Model 1			Model 2			Model 3
	OR	95%CI		OR	95%CI		OR	95%CI
(Intercept)	0.0364198	(0.01 - 0.11)		0.9155	(0.16 - 5.25)		0.0753037	(0.01 - 0.55)
Social Network Size (ref = Small)	1	-		1	-		1	-
Large	0.816187	(0.57 - 1.17)		0.84254	(0.57 - 1.25)		0.923446	(0.62 - 1.38)
Age (years)	1.03473	(1.02 - 1.05)		1.00821	(0.99 - 1.03)		1.02585	(1.00 - 1.05)
Gender (ref = male) Female	0.775212	(0.56 - 1.07)		0.635556	(0.45 - 0.90)		0.664809	(0.47 - 0.94)
Partnered (ref = no partner) Partnered				0.913669	(0.64 - 1.31)		1.10972	(0.75 - 1.65)
Education (ref = less than high school) High school				0.450044	(0.32 - 0.64)		0.623563	(0.40 - 0.97)
Some degree or more				0.328226	(0.22 - 0.50)		0.503056	(0.31 - 0.81)
Race/Ethnicity (ref = Black, Hispanic, other) White				1.06715	(0.79 - 1.44)		1.22037	(0.88 - 1.70)
Subjective income (ref = below average) Average				0.682126	(0.52 - 0.89)		0.845514	(0.63 - 1.14)
Above average				0.417272	(0.28 - 0.62)		0.508259	(0.34 - 0.77)
Employment status (ref = unemployed) Employed				0.628847	(0.44 - 0.89)		0.820137	(0.56 - 1.19)
Self-rated health at baseline (ref = good) Poor							7.43487	(4.78 - 11.6)
aEstimates are weighted using NSHAP person weights adjusted for complex survey design (i.e., sample clustering and stratification), selection probabilities, and non-response

## Sheet: Supl. Table 3 - sex-spec
Supplementary Table 3 - ORs for the association between negative social support from family and self-rated health, per sex (ORs, 95%CI)a
	WOMEN										MEN
	Model 1			Model 2			Model 3				Model 1			Model 2			Model 3
	OR	95%CI		OR	95%CI		OR	95%CI			OR	95%CI		OR	95%CI		OR	95%CI
(Intercept)	0.0530852	(0.01 - 0.32)		0.924584	(0.06 - 14.01)		0.0887611	(0.00 - 1.62)			0.0342105	(0.01 - 0.22)		0.850342	(0.06 - 12.9)		0.0498667	(0.00 - 0.85)
Negative Social Support from family (ref = High)	1	-		1	-		1	-			1	-		1	-		1	-
Low	0.515422	(0.31 - 0.86)		0.518207	(0.32 - 0.85)		0.556256	(0.33 - 0.93)			0.621728	(0.35 - 1.09)		0.610189	(0.34 - 1.10)		0.673837	(0.35 - 1.29)
Age (years)	1.03217	(1.01 - 1.06)		1.01011	(0.98 - 1.05)		1.02697	(0.99 - 1.06)			1.0414	(1.02 - 1.07)		1.01373	(0.98 - 1.04)		1.03217	(1.00 - 1.06)
Partnered (ref = no partner) Partnered				1.13451	(0.72 - 1.78)		1.24424	(0.76 - 2.04)						0.778179	(0.42 - 1.45)		1.18478	(0.65 - 2.18)
Education (ref = less than high school) High school				0.499204	(0.29 - 0.85)	0	0.583749	(0.32 - 1.06)						0.371487	(0.21 - 0.67)		0.624292	(0.36 - 1.08)
Some degree or more				0.277321	(0.15 - 0.50)		0.354326	(0.18 - 0.68)						0.371181	(0.21 - 0.65)		0.716522	(0.42 - 1.23)
Race/Ethnicity (ref = Black, Hispanic, other) White				0.946416	(0.59 - 1.51)		1.22427	(0.78 - 1.93)						1.31562	(0.80 - 2.16)		1.28001	(0.67 - 2.43)
Subjective income (ref = below average) Average				0.531477	(0.35 - 0.80)		0.710792	(0.47 - 1.07)						0.741459	(0.48 - 1.14)		0.875151	(0.52 - 1.46)
Above average				0.297664	(0.13 - 0.68)		0.387534	(0.18 - 0.83)						0.497264	(0.26 - 0.95)		0.574574	(0.30 - 1.11)
Employment status (ref = unemployed) Employed				0.701239	(0.41 - 1.21)		0.998533	(0.56 - 1.78)						0.584245	(0.38 - 0.90)		0.707147	(0.46 - 1.10)
Self-rated health at baseline (ref = good) Poor							6.2737	(3.59 - 11.0)									8.774	(4.47 - 17.2)
aEstimates are weighted using NSHAP person weights adjusted for complex survey design (i.e., sample clustering and stratification), selection probabilities, and non-response

## Sheet: Supl. Table 4 - outcome CESD
Supplementary Table 4 - ORs for the association between negative social support from family and depressive symptoms (ORs, 95%CI for total sample, women and men)a
	TOTAL									WOMEN									MEN
	Model 1			Model 2			Model 3			Model 1			Model 2			Model 3			Model 1			Model 2			Model 3
	OR	95%CI		OR	95%CI		OR	95%CI		OR	95%CI		OR	95%CI		OR	95%CI		OR	95%CI		OR	95%CI		OR	95%CI
(Intercept)	0.0116052	(0.00 - 0.04)		0.0430288	(0.01 - 0.24)		0.0145147	(0.00 - 0.09)		0.0318371	(0.01 - 0.19)		0.0669582	(0.01 - 0.79)		0.027744	(0.00 - 0.33)		0.00561798	(0.00 - 0.03)		0.0422838	(0.00 - 0.54)		0.0146502	(0.00 - 0.16)
Negative Social Support from family (ref = High)	1	-		1	-		1	-		-	-		-	-		-	-		-	-		-	-		-	-
Low	0.57829	(0.42 - 0.80)		0.571513	(0.42 - 0.78)		0.654456	(0.48 - 0.90)		0.642617	(0.43 - 0.97)		0.635552	(0.43 - 0.93)		0.731294	(0.50 - 1.06)		0.526748	(0.28 - 1.01)		0.518179	(0.27 - 1.00)		0.586099	(0.31 - 1.09)
Age (years)	1.05237	(1.03 - 1.07)		1.03802	(1.02 - 1.06)		1.03879	(1.02 - 1.06)		1.04322	(1.02 - 1.07)		1.035	(1.00 - 1.07)		1.0352	(1.00 - 1.07)		1.06518	(1.04 - 1.09)		1.04342	(1.01 - 1.07)		1.04409	(1.02 - 1.07)
Gender (ref = male) Female	1.65995	(1.24 - 2.22)		1.50767	(1.10 - 2.07)		1.79276	(1.32 - 2.44)		-	-		-	-		-	-		-	-		-	-		-	-
Partnered (ref = no partner) Partnered				0.973008	(0.70 - 1.35)		0.983576	(0.71 - 1.37)					0.988239	(0.68 - 1.44)		0.960333	(0.67 - 1.37)					0.83819	(0.43 - 1.65)		0.884135	(0.44 - 1.78)
Education (ref = less than high school) High school				1.00611	(0.67 - 1.52)		1.33573	(0.83 - 2.16)					1.17503	(0.66 - 2.09)		1.48654	(0.77 - 2.88)					0.629537	(0.30 - 1.31)		0.876029	(0.44 - 1.73)
Some degree or more				0.922052	(0.60 - 1.43)		1.3179	(0.77 - 2.26)					0.989242	(0.56 - 1.74)		1.42095	(0.74 - 2.74)					0.783702	(0.40 - 1.55)		1.0909	(0.52 - 2.27)
Race/Ethnicity (ref = Black, Hispanic, other) White				1.26244	(0.86 - 1.86)		1.25234	(0.83 - 1.88)					1.24114	(0.81 - 1.91)		1.28636	(0.81 - 2.04)					1.15542	(0.67 - 1.98)		1.04696	(0.61 - 1.80)
Subjective income (ref = below average) Average				0.690111	(0.49 - 0.98)		0.766118	(0.54 - 1.08)					0.61666	(0.39 - 0.99)		0.706205	(0.44 - 1.14)					1.0554	(0.58 - 1.92)		1.14644	(0.62 - 2.11)
Above average				0.543194	(0.33 - 0.90)		0.661895	(0.38 - 1.15)					0.484841	(0.23 - 1.04)		0.608829	(0.28 - 1.31)					0.83774	(0.43 - 1.63)		1.00784	(0.50 - 2.03)
Employment status (ref = unemployed) Employed				0.700806	(0.51 - 0.96)		0.774787	(0.56 - 1.08)					0.864545	(0.54 - 1.38)		0.933268	(0.58 - 1.51)					0.490827	(0.32 - 0.75)		0.555549	(0.36 - 0.86)
Self-rated health at baseline (ref = good) Poor							4.08412	(2.67 - 6.25)								3.92825	(2.29 - 6.75)								4.44789	(2.65 - 7.46)
aEstimates are weighted using NSHAP person weights adjusted for complex survey design (i.e., sample clustering and stratification), selection probabilities, and non-response

## Sheet: Supl.Table5-adjust CESD
Supplementary Table 5 - ORs for the association between different exposure measures and self-rated health, further adjusted for depressive symptomsa
Model 4 - Mutually exclusive categories of exposure and self-rated healthb				Model 5 - Negative social support and self-rated healthc				Model 6 - Negative social support and self-rated health, per source of negative social supportd										Model 7 - Negative social support from family and self-rated health, per sexe
									Model 6.1			Model 6.2			Model 6.3				Model 7.1			Model 7.2
									FAMILY			FRIENDS			PARTNER				WOMEN			MEN
	OR	95%CI			OR	95%CI			OR	95%CI		OR	95%CI		OR	95%CI			OR	95%CI		OR	95%CI
(Intercept)	0.208068	(0.03 - 1.62)		(Intercept)	0.14377	(0.02 - 1.08)		(Intercept)	0.15579	(0.02 - 1.11)		0.12006	(0.02 - 0.82)		0.145239	(0.02 - 1.03)		(Intercept)	0.138661	(0.01 - 2.17)		0.0615605	(0.00 - 0.99)
Mutually exclusive categories of exposuref (ref = Low Positive, High Negative, Small Network)	1	-		Negative Social Support (ref = High)	1	-		Negative Social Support from family (ref = High)	1	-		1	-		1	-		Negative Social Support from family (ref = High)	1	-		1	-
High Positive, High Negative, Large Network	0.0636214	(0.01 - 0.46)		Low	0.788702	(0.52 - 1.19)		Low	0.665478	(0.43 - 1.04)		1.09534	(0.87 - 1.38)		0.854375	(0.58 - 1.26)		Low	0.608516	(0.35 - 1.05)		0.782974	(0.39 - 1.56)
High Positive, High Negative, Small Network	0.652737	(0.13 - 3.20)
High Positive, Low Negative, Large Network	0.518076	(0.23 - 1.16)
High Positive, Low Negative, Small Network	0.638536	(0.31 - 1.33)
Low Positive, High Negative, Large Network	0.775288	(0.32 - 1.87)
Low Positive, Low Negative, Large Network	0.863953	(0.43 - 1.73)
Low Positive, Low Negative, Small Network	0.638673	(0.37 - 1.09)
Age (years)	1.01372	(0.99 - 1.04)		Age (years)	1.01666	(0.99 - 1.04)		Age (years)	1.01744	(1.00 - 1.04)		1.01529	(0.99 - 1.04)		1.01578	(0.99 - 1.04)		Age (years)	1.01598	(0.98 - 1.05)		1.0219	(0.99 - 1.05)
Gender (ref = male) Female	0.571938	(0.39 - 0.83)		Gender (ref = male) Female	0.561621	(0.38 - 0.82)		Gender (ref = male) Female	0.546275	(0.37 - 0.81)		0.557083	(0.38 - 0.82)		0.571455	(0.39 - 0.83)		-
Partnered (ref = no partner) Partnered	1.03926	(0.67 - 1.61)		Partnered (ref = no partner) Partnered	1.05495	(0.72 - 1.54)		Partnered (ref = no partner) Partnered	1.12547	(0.79 - 1.60)		1.06945	(0.75 - 1.53)		1.03343	(0.70 - 1.53)		Partnered (ref = no partner) Partnered	1.16411	(0.73 - 1.85)		1.19864	(0.59 - 2.44)
Education (ref = less than high school) High school	0.570294	(0.36 - 0.90)		Education (ref = less than high school) High school	0.554896	(0.36 - 0.86)		Education (ref = less than high school) High school	0.546041	(0.35 - 0.85)		0.565606	(0.36 - 0.88)		0.552009	(0.35 - 0.86)		Education (ref = less than high school) High school	0.515862	(0.28 - 0.96)		0.63122	(0.38 - 1.05)
Some degree or more	0.441809	(0.27 - 0.73)		Some degree or more	0.446271	(0.27 - 0.74)		Some degree or more	0.451977	(0.27 - 0.74)		0.4586	(0.28 - 0.76)		0.455785	(0.28 - 0.75)		Some degree or more	0.324394	(0.17 - 0.63)		0.683754	(0.39 - 1.20)
Race/Ethnicity (ref = Black, Hispanic, other) White	1.20288	(0.85 - 1.71)		Race/Ethnicity (ref = Black, Hispanic, other) White	1.19183	(0.85 - 1.67)		Race/Ethnicity (ref = Black, Hispanic, other) White	1.21532	(0.87 - 1.69)		1.16726	(0.85 - 1.61)		1.18275	(0.85 - 1.65)		Race/Ethnicity (ref = Black, Hispanic, other) White	1.12653	(0.73 - 1.75)		1.27128	(0.67 - 2.41)
Subjective income (ref = below average) Average	0.863432	(0.64 - 1.17)		Subjective income (ref = below average) Average	0.855553	(0.64 - 1.15)		Subjective income (ref = below average) Average	0.80308	(0.60 - 1.07)		0.833383	(0.63 - 1.10)		0.821847	(0.63 - 1.08)		Subjective income (ref = below average) Average	0.815659	(0.53 - 1.26)		0.845781	(0.49 - 1.45)
Above average	0.564895	(0.35 - 0.92)		Above average	0.549959	(0.34 - 0.90)		Above average	0.51895	(0.31 - 0.86)		0.525714	(0.32 - 0.87)		0.52157	(0.32 - 0.85)		Above average	0.43678	(0.20 - 0.95)		0.564522	(0.28 - 1.14)
Employment status (ref = unemployed) Employed	0.846781	(0.58 - 1.24)		Employement status (ref = unemployed) Employed	0.862837	(0.59 - 1.26)		Employement status (ref = unemployed) Employed	0.86625	(0.60 - 1.26)		0.866846	(0.60 - 1.25)		0.86956	(0.60 - 1.26)		Employement status (ref = unemployed) Employed	0.95882	(0.54 - 1.71)		0.812115	(0.51 - 1.29)
Self-rated health at baseline (ref = good) Poor	6.14328	(3.89 - 9.69)		Self-rated health at baseline (ref = good) Poor	6.31443	(4.01 - 9.95)		Self-rated health at baseline (ref = good) Poor	6.21108	(3.94 - 9.80)		6.33576	(4.04 - 9.93)		6.29529	(4.04 - 9.80)		Self-rated health at baseline (ref = good) Poor	5.11095	(2.96 - 8.83)		8.2091	(4.05 - 16.6)
Depressive symptoms (ref = no or infrequent symptoms) Frequent symptoms	3.42042	(2.18 - 5.37)		Depressive symptoms (ref = no or infrequent symptoms) Frequent symptoms	3.43025	(2.17 - 5.43)		Depressive symptoms (ref = no or infrequent symptoms) Frequent symptoms	3.40177	(2.15 - 5.39)		3.54596	(2.24 - 5.62)		3.4573	(2.20 - 5.44)		Depressive symptoms (ref = no or infrequent symptoms) Frequent symptoms	2.90737	(1.69 - 5.00)		4.06424	(2.32 - 7.12)
aEstimates are weighted using NSHAP person weights adjusted for complex survey design (i.e., sample clustering and stratification), selection probabilities, and non-response; The models presented here are extensions of those shown in bTable 2, cTable 3, dTable 4, eSupplementary Table 1; fpositive = Positive Social Support; negative = Negative Social Support; Network = Social Network Size
